# Supplementary material for: Transcriptomics Revealed Differentially Expressed Transcription Factors and MicroRNAs in Human Diabetic Foot Ulcers
Source: Proteomes. 2024 Nov 5;12(4):32. doi: 10.3390/proteomes12040032 (PMC11587442; doi:10.3390/proteomes12040032)
Supplement: Supplementary file 1 [file proteomes-12-00032-s001.zip]

Archive with 1 entries (1 files):
- proteomes-3146497-supplementary.xlsx
