# Supplementary material for: Transcriptomics Revealed Differentially Expressed Transcription Factors and MicroRNAs in Human Diabetic Foot Ulcers
Source: Proteomes. 2024 Nov 5;12(4):32. doi: 10.3390/proteomes12040032 (PMC11587442; doi:10.3390/proteomes12040032)
Supplement: Supplementary file 1 [file proteomes-12-00032-s001.zip › proteomes-3146497-supplementary.xlsx]

## Sheet: TFs
Upstream regulator analysis
TF	Activated/inhibited	Target molecules in the network
EHF	Activated	ANPEP,CCL20,CCL4L1/CCL4L2,EREG,HK2,IL1RN,LYN,PLAT,PPARD,RHCG,S100A12,S100A7,S100A8,S100A9,SERPINA3,SPRR1B,SPRR2A,SPRR2D,SPRR2G,VNN1
NONO	Activated	ARL5B,CCL4L1/CCL4L2,EREG,GBP5,GCH1,GMPR,HAND2,HCAR2,HK2,IDO1,IFIT2,IFIT3,IFITM2,OASL,PARP14,PLSCR1,RIGI,RNF213,SP110,SP140,TNFSF13B,TNFSF15,TRANK1,TRIM25
TP63	Activated	AGO2,ARG1,CXCL8,EDN1,HBEGF,HK2,HTRA1,IL1A,IL1RAP,INHBA,JUN,KCNMA1,KRT1,KRT14,KRT17,KRT5,KRT6A,KRT6B,KRT6C,LCN2,LIMK2,LYN,MMP10,MMP13,PI3,PTGS2,PTPN12,PTPRU,RAC2,S100A7,S100A8,S100A9,SERPINB2,SLC7A11,SPRR2D,TGM3,TJP3,TNFRSF10B,UGT1A1,UGT1A9 (includes others),VNN1
NFKBIZ	Activated	CCL20,CSF3,CXCL8,IL36G,LCN2,S100A7,S100A8,S100A9
RELA	Activated	ALOX5AP,ANKRD1,BIRC3,BNIP3L,CCL20,CD274,CXCL3,CXCL8,DOCK8,EDN1,FOSB,GCH1,HIF1A,IL1A,IL1RN,LYN,NFKBIA,NOS2,NR4A1,NR4A3,PI3,PTGS2,PTP4A2,RASSF5,SERPINB2,STK4,TFPI2,TLR2,TNFRSF10B,TPMT,TRAF1,UGT1A1,VASP
PPRC1	Activated	AADAC,ALOX5AP,CCL20,CXCL8,GDF15,HK2,IL1A,LCN2,PTGS2,SPINK1,SPRR2D,TMEM154,UBR4
FOXL2	Activated	BCL2A1,CCL20,CCL3L1,CXCL3,ETV6,IL11,MRGPRE,NR4A3,OSR2,PPP1R15A,PTGS2,SERPINB2,SMAD6
FOS	Activated	CAMP,CCL20,CSF3,CXCL3,CXCL8,EREG,HK2,IL11,IL1A,MALAT1,MMP10,MMP13,NEAT1,NR4A1,PTGS2,SERPINB2,VAV3
ECSIT	Activated	CCL3L1,CXCL8,IL1RN,NFKB1,NFKBIA,PTGS2,TRAF1
JUNB	Activated	CCL20,CD274,CSF3,CXCL3,HK2,MIXL1,MMP10,MMP13,SERPINB2
CEBPA	Activated	ACSL1,ALOX5AP,ANPEP,ARG1,BCL2A1,BTG1,CA2,CAMP,CXCL8,GCH1,IL1RN,MC1R,MMRN1,PTGS2,PTPRC,S100A9,TANK
HIF1A	Activated	ALDOA,ALDOC,ALOX5AP,APOE,ARPC2,BNIP3L,CD274,CEMIP,CXCL8,EDN1,ERBB4,ESRRG,GPER1,HIF1A,HK2,HSPA4,ITPR1,NBN,NDRG1,PFKFB3,PTGS2,RAB11FIP4,SDC4,SLC2A3,TLR2,VASP,WSB1
EZH2	Activated	ACKR3,ALOX5AP,BIRC3,C15orf48,CA2,CD55,CEMIP,CSF3,CSNK1A1,CXCL8,ERBB4,GDF15,IL11,IL24,LCN2,MYEOV,NFKBIA,NLRP3,PTGS2,RAP1GAP,RASSF5,SERPINA1,SFRP5,SKOR1,ULBP1
CEBPB	Activated	ANPEP,CCL20,CXCL8,FSTL3,IL24,INHBA,IRS1,LOXL1,MMP10,PCOLCE2,PI3,PTGS2,STAT3,TOP1
STAT3	Activated	BNIP3L,CCL20,CD274,CSF3,CXCL3,CXCL8,DLEC1,EDN1,HIF1A,HK2,IL11,IL1RN,LILRB2,MT-ATP6,MT-ND1,NDRG1,NOS2,NUMBL,PFKFB3,PTGS2,PTPN2,SLAMF1,STAT3
SPI1	Activated	HK2,IFIT2,IFIT3,IL1RN,IL24,MME,MS4A1,MT1A,MT1E,MT1F,OASL,SP110
EP300	Activated	ALDOA,CD274,CXCL8,HK2,NABP1,NFKBIA,PCYT1A,PFKFB3,PTGS2,SLC2A3,SMAD6,TLR2,TNFRSF10B
ELF4	Activated	CA2,CXCL8,PPBP,RCAN1
EGR1	Activated	AREG,CXCL8,EREG,GDF15,HBEGF,HPSE,NDRG1
NFE2L2	Activated	CXCL8,IL1RN,IL36G,PHGDH,S100P,SLC7A11,SQSTM1,UGT1A1,UGT1A9 (includes others)
MED1	Activated	ELL2,GAP43,LBR,MEF2C,MPP7,NAT2,POU2AF1,PXK,SERPINB2,SLC39A8,TOP1
KMT2D	Inhibited	ADGRG2,CD274,DSC2,DSC3,FOLR3,IL36RN,INHBA,IRF6,KRT17,KRT6A,KRT6C,LOXL1,S100A8,SMAD6,SPRR1B,SPRR2G
ARID1A	Inhibited	ACSL1,AK1,BNIP3L,CCN5,CD274,CD55,CEACAM6,CXADR,CXCL8,EDN1,EPS8L2,EREG,F11R,FBLN1,GSN,HTRA1,IL11,IL1A,JUN,KRT1,KRT14,KRT17,KRT5,KRT6A,KRT6B,NFKBIA,NR6A1,NUP35,PLAT,PTPRE,SERPINA1,SLC2A3,SQOR,STEAP4
HIVEP1	Inhibited	IL1A,IL1RN,IRAK2,MAPK13,NFKB1,NFKBIA,RRAS,TANK,TNFSF13B,TRAF1
NANOG	Inhibited	BNIP3L,DLX4,FOSB,FOXH1,GSC,MIXL1,NPIPA5 (includes others),OTX1,PRRC2C,RIPPLY3,ZFP42
FOXA1	Inhibited	ACKR3,ALDOA,ALDOC,BNIP3L,BTG1,CXCL8,HIF1A,HK2,JUN,LYN,PFKFB3,SDC4,SPSB1,TCF7,TNFSF12,WSB1
DLX1	Inhibited	AREG,CADM1,FBLN1,HNF1A,HTRA1,MSX1,NUMBL,PCOLCE2
ETV3	Inhibited	IFIT2,IFIT3,OASL,PLSCR1,RIGI,SP110,TRIM25
BTG2	Inhibited	CCL20,CXCL3,CXCL8,IL1A
WT1	Inhibited	AREG,EREG,GSN,HBEGF,IL11,IL1RAP,JUND,NDRG1,SLC2A3
Causal Network analysis
TF	Activated/inhibited	Participating regulators	Target molecules in the network
MAZ	Activated	Akt,AKT1,ERK,GSK3B,JAK,Mapk,MAZ,PRKCD,RHOA,STAT1,STAT3,TP63	AGO2,ALAS2,ALPK1,ANKRD1,AREG,ARG1,BCL2A1,BGLAP,BIRC3,BNIP3L,C1QTNF7,CCL20,CD274,CEMIP,CIDEA,CLDN5,CSF3,CXCL3,CXCL8,DENND3,EDN1,EREG,ETS2,FOSB,GBP5,GDF15,GPR87,HBEGF,HIF1A,HK2,HTRA1,IFIT2,IFIT3,IL11,IL1A,IL1RAP,IL1RN,INHBA,IRS1,JUN,JUND,KCNMA1,KRT1,KRT14,KRT17,KRT5,KRT6A,KRT6B,KRT6C,LCN2,LIMK2,LYN,MAL,MMP10,MMP13,MS4A1,NDRG1,NOCT,NOS2,NUMBL,OSR2,PFKFB3,PI3,PLAGL2,PPARD,PPP1R15A,PTGS2,PTPN12,PTPN2,…
NONO	Activated	ATM,ATR,CHEK1,E2F3,ERK1/2,ING1,NONO,PLK1,RAD51,RELA,SRC,TP53	AK1,AKNA,ALOX5AP,ANKRD1,ANXA4,AREG,ARL5B,BAIAP2L1,BID,BNIP3L,BTG1,CCL20,CCL4L1/CCL4L2,CD274,CDH10,CDKN2D,CSF3,CXCL3,CYFIP2,DGKA,DNM1,DOCK8,EDN1,EREG,FGR,FOSB,GBP5,GCH1,GDF15,GMPR,HAND2,HBEGF,HCAR2,HK2,HMGA1,IDO1,IFIT2,IFIT3,IFITM2,IL11,IL1RN,INHBA,IRAK2,IRS1,ITGB6,ITSN2,JUN,JUND,KRT15,LBR,LCN2,LIMK2,LLGL1,LYN,MALAT1,MAPK8IP1,mir-25,mir-320,MT1F,MT1L,NDRG1,NEAT1,NFKBIA,NOS2,NR4A1,NR4A3,NTN1,OASL,P…
ZIC5	Activated	Akt,ERK,GSK3B,IGF1R,LCK,Mapk,MAPK8,MET,MYD88,PTEN,PTK2,RHOA,STAT3,TP63,YAP1,ZIC5	ACSF2,AGO2,ANKRD1,AREG,ARG1,ARID4B,BCL10,BCL2A1,BGLAP,BIN1,BIRC3,BNIP3L,CBL,CCL20,CD274,CLDN5,CSF3,CTSL,CXCL3,CXCL8,EDN1,EREG,F11R,FOSB,GDF15,GPER1,HBEGF,HIF1A,HK2,HTRA1,IFIT2,IL11,IL1RAP,INHBA,IRS1,ITPR1,JUN,KCNMA1,KRT1,KRT14,KRT17,KRT5,KRT6A,KRT6B,KRT6C,LBR,LCN2,LDHD,LIMK2,LYN,MAL,MMP10,MMP13,MS4A1,NAPB,NBN,NDRG1,NOS2,NRIP3,NUMBL,PFKFB3,PI3,PLCG2,PPARD,PREX1,PTGS2,PTPN1,PTPN12,PTPN2,PTPRU,RAB5I…
TP63	Activated	TP63	AGO2,ARG1,EDN1,HBEGF,HK2,HTRA1,IL1A,IL1RAP,INHBA,JUN,KCNMA1,KRT1,KRT14,KRT17,KRT5,KRT6A,KRT6B,KRT6C,LCN2,LIMK2,LYN,MMP10,MMP13,PI3,PTGS2,PTPN12,PTPRU,RAC2,S100A7,S100A8,S100A9,SERPINB2,SLC7A11,SPRR2D,TGM3,TJP3,TNFRSF10B,UGT1A1,UGT1A9 (includes others),VNN1
EHF	Activated	ATM,CASP3,CDK2,EHF,IRF3,RB1,TERT,TOP2A	ANPEP,CCL20,CCL4L1/CCL4L2,CCNL1,CD274,CDKN2D,CLU,CXCL8,EREG,FOSB,HIF1A,HK2,IFIT2,IFIT3,IL1RN,JUN,LYN,MMP10,NFKB1,NFKBIA,NOS2,NR4A3,OASL,PLAT,PPARD,PPP1R15A,RHCG,RIGI,S100A12,S100A7,S100A8,S100A9,SERPINA3,SPRR1B,SPRR2A,SPRR2D,SPRR2G,TNFRSF10B,VNN1
EHF	Activated	EHF	ANPEP,CCL20,CCL4L1/CCL4L2,EREG,HK2,IL1RN,LYN,PLAT,PPARD,RHCG,S100A12,S100A7,S100A8,S100A9,SERPINA3,SPRR1B,SPRR2A,SPRR2D,SPRR2G,VNN1
RELA	Activated	CASP3,NFkB (complex),RELA	ALOX5AP,ANKRD1,BCL2A1,BIRC3,BNIP3L,CAMP,CCL20,CCL3L1,CD274,CXCL3,CXCL8,DOCK8,FABP5,FOSB,GCH1,HIF1A,IFIT3,IL1A,IL24,KRT17,KYNU,LCN2,LYN,MMP13,NFKB1,NFKBIA,NOS2,NR4A1,NUMBL,OPRM1,PTGS2,PTP4A2,RASSF5,SDC4,SERPINB2,STK4,TLR2,TNFRSF10B,TRAF1,UGT1A1
NONO	Activated	NONO	ARL5B,CCL4L1/CCL4L2,EREG,GBP5,GCH1,GMPR,HAND2,HCAR2,HK2,IDO1,IFIT2,IFIT3,IFITM2,OASL,PARP14,PLSCR1,RIGI,RNF213,SP110,SP140,TNFSF13B,TNFSF15,TRANK1,TRIM25
ECSIT	Activated	ECSIT,MAP3K7,NFKB1,RELA	AGO2,ALOX5AP,ANKRD1,BNIP3L,CCL3L1,CD274,CSF3,CXCL3,CXCL8,DOCK8,FOSB,HIF1A,IFIT2,IFIT3,IL1A,IL1RN,JUN,LYN,MMP13,NFKB1,NFKBIA,NR4A1,OASL,PTGS2,PTP4A2,RASSF5,RIGI,SERPINB2,STK4,TLR2,TNFSF13B,TRAF1,UGT1A1
NFKBIZ	Activated	NFKBIZ	CCL20,CSF3,CXCL8,IL36G,LCN2,S100A7,S100A8,S100A9
PPRC1	Activated	PPRC1	AADAC,ALOX5AP,CCL20,CXCL8,GDF15,HK2,IL1A,LCN2,PTGS2,SPINK1,SPRR2D,TMEM154,UBR4
RELA	Activated	RELA	ALOX5AP,ANKRD1,BIRC3,BNIP3L,CCL20,CD274,CXCL3,CXCL8,DOCK8,FOSB,GCH1,HIF1A,IL1A,LYN,NR4A1,PTGS2,PTP4A2,RASSF5,SERPINB2,STK4,TLR2,TRAF1,UGT1A1
FOXL2	Activated	FOXL2	BCL2A1,CCL20,CCL3L1,CXCL3,IL11,MRGPRE,NR4A3,OSR2,PPP1R15A,PTGS2,SERPINB2,SMAD6
FOS	Activated	BID,CASP3,FOS,STAT1	ADAM17,ALAS2,ALPK1,C1QTNF7,CAMP,CCL20,CD274,CSF3,CXCL3,CXCL8,GBP5,HIF1A,HK2,IFIT2,IFIT3,IL11,IL1A,MALAT1,MMP13,NOS2,NR4A1,TNFRSF10B
FOS	Activated	CASP3,FOS	CAMP,CCL20,CSF3,CXCL3,CXCL8,HK2,IFIT3,IL11,IL1A,MALAT1,MMP13,NR4A1
FOS	Activated	FOS	CAMP,CCL20,CSF3,CXCL3,CXCL8,HK2,IL11,IL1A,MALAT1,MMP13,NR4A1
ECSIT	Activated	ECSIT	CCL3L1,CXCL8,IL1RN,NFKB1,NFKBIA,PTGS2,TRAF1
SP4	Activated	RAS,SP4	CD274,CXCL8,MMP13,NFKB1,STAT3
ZHX2	Activated	ZHX2	HIF1A,OXSR1,RUNDC1,WSB1
XBP1	Inhibited	AHR,Ap1,ATF6,CASP3,CEBPB,Creb,ELK1,EP300,ERK1/2,ESR1,ESR2,Hsp27,LRP6,MKNK1,MMP12,MMP2,MMP9,MTOR,NCOA3,NFkB (complex),NR3C1,P38 MAPK,PGR,Pkc(s),PPARGC1A,PRKCD,SP1,SRC,TERT,TP63,XBP1,YAP1	A4GALT,ACKR3,ACSF2,ACSL1,ADAM17,ALDOA,ALOX5AP,AMPD1,ANPEP,ARG1,ARID4B,BAZ2A,BID,BIN1,BMP8B,BTG1,CAMP,CBL,CCL20,CCL3L1,CCN5,CD55,CD69,CDKN2D,CEACAM6,CEMIP,CLDN5,CPA4,CSF3,CSTB,CTSL,CXCL3,CXCL8,DEFB1,DENND3,DGKA,ELF5,ELL2,ELOVL6,ERN1,ETS2,F11R,FABP5,FBLN1,FGD4,FGR,FSTL3,GAS6,GPER1,GPR87,HBEGF,HMGCR,HSPA6,HTRA1,IDO1,IFIT3,IL11,IL1A,INSIG1,IRF6,ITGB6,ITPR1,JUN,JUND,KCNMA1,KRT1,KRT14,KRT5,KRT6A,KRT6B,…
KMT2D	Inhibited	Akt,Ap1,ATF6,CEBPB,Creb,CREB1,EGFR,ELK1,EP300,Hsp27,KMT2D,LRP6,MKNK1,MMP12,MMP2,MMP9,MTOR,NR3C1,P38 MAPK,PGR,PPARGC1A,SP1,STAT1,TERT,TP63,YAP1	ACSF2,ACSL1,ADGRG2,AGO2,ALAS2,ALDOA,ALOX5AP,ALPK1,ANPEP,ARG1,ARID4B,BCL2A1,BIN1,BIRC3,BMP8B,BTG1,C1QTNF7,CAMP,CBL,CCL20,CD274,CD55,CDKN2D,CLDN5,CSTB,CTSL,CXCL8,DEFB1,DGKA,DSC2,DSC3,ELF5,F11R,FGD4,FOLR3,FSTL3,GAS6,GBP5,HBEGF,HSPA6,HTRA1,IL11,IL1A,IL1RN,IL24,IL36RN,INHBA,INSIG1,IRF6,ITGB6,ITPR1,JUN,KCNMA1,KRT1,KRT14,KRT17,KRT5,KRT6A,KRT6B,KRT6C,LBR,LCN2,LDHD,LIMK2,LOXL1,LYN,MMP13,MT-ND1,MT1L,MYBPC3…
NFKBIZ	Inhibited	CEBPA,estrogen receptor,HIF1A,MAPK8,NFkB (complex),NFKBIA,NFKBIZ,RELA	ACSL1,AGO2,ALDOA,ALOX5AP,ANKRD1,APOE,ARG1,BCL2A1,BIRC3,BNIP3L,BTG1,CA2,CAMP,CCL20,CCL3L1,CD274,CDH10,CDH15,CSF3,CXCL3,CXCL8,DOCK8,DSC2,EDN1,ERBB4,EREG,ESRRG,F11R,FABP5,FOSB,GCH1,GPER1,HBEGF,HIF1A,HK2,HSP90AA1,IL1A,IL1RN,IL24,IL36G,JUN,KRT15,KRT17,KYNU,LCN2,MC1R,MMP13,MMRN1,NBN,NFKB1,NFKBIA,NOS2,NR4A1,NUMBL,OPRM1,PTGS2,PTP4A2,PTPRC,RAB11FIP4,RASSF5,S100A7,S100A8,S100A9,SAT1,SDC4,SELL,SERPINB2,SLC2…
ZNF366	Inhibited	PGR,RELA,ZNF366	ACSL1,ALOX5AP,ANKRD1,AREG,BIRC3,BNIP3L,BTG1,CCL20,CD274,CXCL3,CXCL8,DOCK8,ELF5,FOSB,GAS6,GCH1,GPER1,HBEGF,HIF1A,IFIT2,IFIT3,IL1A,LYN,NDRG1,NFKBIA,NR4A1,OASL,PNMT,PPIF,PTP4A2,RASSF2,RASSF5,S100A8,S100P,SERPINA5,SERPINB2,STK4,TLR2,TRAF1,UGT1A1,VASP
KMT2D	Inhibited	KMT2D	ADGRG2,CD274,DSC2,DSC3,FOLR3,IL36RN,INHBA,IRF6,KRT17,KRT6A,KRT6C,LOXL1,S100A8,SMAD6,SPRR1B,SPRR2G
HIVEP1	Inhibited	HIVEP1,NFkB (complex)	BCL2A1,BIRC3,CAMP,CCL20,CCL3L1,CXCL3,CXCL8,FABP5,HIF1A,IL1A,IL1RN,IL24,IRAK2,KRT17,KYNU,LCN2,MAPK13,MMP13,NFKB1,NFKBIA,NOS2,NUMBL,OPRM1,PTGS2,RRAS,SDC4,SERPINB2,TANK,TNFRSF10B,TNFSF13B,TRAF1
ZNF24	Inhibited	Ikb,RELA,ZNF24	ALOX5AP,ANKRD1,BIRC3,BNIP3L,CCL20,CD274,CXCL3,CXCL8,DOCK8,FOSB,GCH1,HIF1A,IL1A,LYN,MMP13,NR4A1,PTGS2,PTP4A2,RASSF5,SERPINB2,STK4,TLR2,TRAF1,UGT1A1
PITX1	Inhibited	ERK,PITX1,RAS	AREG,BGLAP,CD274,CXCL8,EREG,GDF15,HBEGF,JUN,LCN2,MAL,MMP13,MS4A1,NDRG1,PPARD,PTGS2,SELL,SERPINB2
HIVEP1	Inhibited	HIVEP1	IL1A,IL1RN,IRAK2,MAPK13,NFKB1,NFKBIA,RRAS,TANK,TNFSF13B,TRAF1

## Sheet: miRs
Upstream regulators
TFs	Activated/inhibited	Target molecules in the network
mir-486	Inhibited	ANKRD12,ARID4B,PIK3AP1,RFFL
mir-324		CCN5,NEBL
mir-23		HIF1A,HK2,PFKM
mir-186		CCN5,NEBL
mir-210		PTPN1,TP53I11
mir-199		ALOX5AP,EDN1,HIF1A
mir-338		HIF1A,SPINK1
Causal Network analysis
microRNA	Activated/inhibited	Participating regulators	Target molecules in the network
mir-155	Activated	Akt,ERK,Gsk3,mir-155,RELA	ALOX5AP,ANKRD1,AREG,ARG1,BCL2A1,BGLAP,BIRC3,BNIP3L,CCL20,CD274,CXCL3,CXCL8,DOCK8,EREG,FOSB,GCH1,HBEGF,HIF1A,HMGCR,IL1A,JUN,LCN2,LYN,MAL,MMP13,MS4A1,NDRG1,NFKBIA,NOS2,NR4A1,PPARD,PTGS2,PTP4A2,RASSF5,SELL,SERPINB2,STAT3,STK4,TLR2,TNFRSF10B,TRAF1,UGT1A1
mir-486	Inhibited	mir-486	ANKRD12,ARID4B,PIK3AP1,RFFL
mir-324		mir-324	CCN5,NEBL
mir-210		mir-210	PTPN1,TP53I11
mir-1225		mir-1225	GAB3
